# Supplementary material for: Heat shock protein 90-targeted photodynamic therapy enables treatment of subcutaneous and visceral tumors
Source: Commun Biol. 2020 May 8;3:226. doi: 10.1038/s42003-020-0956-7 (PMC7210113; doi:10.1038/s42003-020-0956-7)
Supplement: Supplementary file 3 — Supplementary Data 1 [file 42003_2020_956_MOESM3_ESM.xlsx]

## Sheet: Figure 1a
	HS201			VP
amount of compound (nmol/well)	well 1	well 2	well 3	well 1	well 2	well 3
0	119	122	127	132	138	138
0.01	603	662	710	815	844	833
0.02	1180	1320	1430	1630	1710	1680
0.039	2400	2710	2900	3380	3470	3300
0.078	4950	5620	6100	6960	7050	6600
0.156	9960	11600	12800	14800	14400	13200
0.313	20200	23100	25800	30300	29600	26900
0.625	39600	45600	50000	58100	58300	54000
1.25	77400	89000	95400	112000	113000	108000
2.5	148000	167000	181000	222000	223000	219000
5	315000	336000	356000	416000	443000	427000
10	580000	614000	640000	775000	804000	831000

## Sheet: Figure 1b
HS201
concentration (µM)	well 1	well 2	well 3	well 4	AVE	SD	SE
0	107	117	121	128	118.25	8.77021	4.38511
0.003	145	159	168	169	160.25	11.1168	5.5584
0.01	219	240	263	255	244.25	19.3455	9.67277
0.03	480	527	544	536	521.75	28.6865	14.3433
0.1	1090	1280	1390	1280	1260	124.633	62.3164
0.3	2830	2990	3110	2960	2972.5	115	57.5
1	3660	3940	4390	4260	4062.5	328.266	164.133
3	5950	6410	6190	6800	6337.5	361.052	180.526
VP
concentration (µM)	well 1	well 2	well 3	well 4	AVE	SD	SE
0	110	116	121	124	117.75	6.13052	3.06526
0.003	123	128	131	131	128.25	3.77492	1.88746
0.01	125	132	138	138	133.25	6.18466	3.09233
0.03	179	189	192	189	187.25	5.67891	2.83945
0.1	239	271	273	252	258.75	16.2147	8.10735
0.3	705	739	771	699	728.5	33.3617	16.6808
1	1240	1400	1450	1290	1345	96.7815	48.3908
3	5020	5150	5440	5430	5260	208.966	104.483

## Sheet: Figure 1d
HS201	0	3	6	12	24	48	Time (h)
sample 1	0.996069	0.298027	0.10916	0.105723	0.0692175	0.0408312
sample 2	1.01248	0.294234	0.127294	0.110641	0.0835589	0.0332458
sample 3	0.991447	0.286885	0.114671	0.0804773	0.065247	0.0312309
Average	1	0.293049	0.117042	0.0989471	0.0726745	0.0351026
SD	0.0110561	0.00566437	0.00929652	0.0161833	0.00963294	0.00506239
SE	0.00638325	0.00327033	0.00536735	0.00934346	0.00556158	0.00292277
Average (%)	100	29.3049	11.7042	9.89471	7.26745	3.51026
SE (%)	0.638325	0.327032	0.536735	0.934345	0.556158	0.292277
VP	0	3	6	12	24	48	Time (h)
sample 1	0.975178	0.0358612	0.00687507	0.00450783	0.00367678	0.00287091
sample 2	1.0234	0.0312023	0.00697581	0.00407971	0.00347531	0.00251834
sample 3	1.00142	0.0336702	0.00677434	0.00415526	0.00342495	0.00264426
Average	1	0.0335779	0.00687507	0.0042476	0.00352568	0.00267784
SD	0.0241444	0.00233084	0.000100734	0.000228509	0.000133258	0.000178666
SE	0.0139398	0.00134571	5.81586e-05	0.00013193	7.69367e-05	0.000103153
Average (%)	100	3.35779	0.687507	0.42476	0.352568	0.267784
SE (%)	1.39398	0.134571	0.00581586	0.013193	0.00769366	0.0103153
	0	3	6	12	24	48	Time (h)
HS201 AVE (%)	100	29.3049	11.7042	9.89471	7.26745	3.51026
VP AVE (%)	100	3.35779	0.687507	0.42476	0.352568	0.267784
HS201 SE (%)	0.638325	0.327032	0.536735	0.934345	0.556158	0.292277
VP SE (%)	1.39398	0.134571	0.00581586	0.013193	0.00769366	0.0103153

## Sheet: Figure 1e
MFI (%)	HS201 17-AAG (0 μM)	HS201 17-AAG (250 μM)	HS201 17-AAG (500 μM)	VP 17-AAG (0 μM)	VP 17-AAG (250 μM)	VP 17-AAG (500 μM)
sample 1	100.578	13.2566	5.6354	102.853	63.999	51.9566
sample 2	97.4298	13.4713	6.10054	99.6718	65.741	52.1838
sample 3	101.992	13.8649	6.51202	97.4754	67.1043	54.0015

## Sheet: Figure 2a
VP
concentration (µM)	30	30	30 (AVE)	15	15	15 (AVE)	7.5	7.5	7.5 (AVE)	3.75	3.75	3.75 (AVE)	1.88	1.88	1.88 (AVE)	0	0	0 (AVE)	Laser Dose (J/cm2)	VP	0J	1.88J	3.75J	7.5J	15J	30J
0	1.756	1.73	1.743	1.796	1.838	1.817	1.686	1.765	1.7255	1.671	1.808	1.7395	1.728	1.586	1.657	1.652	1.738	1.695		0	1.695	1.657	1.7395	1.7255	1.817	1.743
0.003	1.69	1.676	1.683	1.843	1.799	1.821	1.747	1.672	1.7095	1.713	1.81	1.7615	1.683	1.663	1.673	1.72	1.719	1.7195		0.003	1.7195	1.673	1.7615	1.7095	1.821	1.683
0.01	1.669	1.603	1.636	1.73	1.706	1.718	1.818	1.75	1.784	1.876	1.875	1.8755	1.754	1.661	1.7075	1.753	1.763	1.758		0.01	1.758	1.7075	1.8755	1.784	1.718	1.636
0.03	1.706	1.53	1.618	1.839	1.839	1.839	1.794	1.697	1.7455	1.885	1.876	1.8805	1.749	1.715	1.732	1.751	1.747	1.749		0.03	1.749	1.732	1.8805	1.7455	1.839	1.618
0.1	1.425	1.361	1.393	1.531	1.44	1.4855	1.621	1.607	1.614	1.76	1.852	1.806	1.763	1.498	1.6305	1.766	1.802	1.784		0.1	1.784	1.6305	1.806	1.614	1.4855	1.393
0.3	0.845	0.731	0.788	1.225	1.207	1.216	1.412	1.402	1.407	1.657	1.722	1.6895	1.673	1.763	1.718	1.819	1.854	1.8365		0.3	1.8365	1.718	1.6895	1.407	1.216	0.788
1	0.388	0.414	0.401	0.691	0.522	0.6065	1.035	1.052	1.0435	1.486	1.452	1.469	1.492	1.545	1.5185	1.692	1.723	1.7075		1	1.7075	1.5185	1.469	1.0435	0.6065	0.401
3	0.276	0.348	0.312	0.502	0.452	0.477	0.669	0.598	0.6335	1.047	1.094	1.0705	1.463	1.532	1.4975	1.684	1.806	1.745		3	1.745	1.4975	1.0705	0.6335	0.477	0.312
HS201
concentration (µM)	30	30	30 (AVE)	15	15	15 (AVE)	7.5	7.5	7.5 (AVE)	3.75	3.75	3.75 (AVE)	1.88	1.88	1.88 (AVE)	0	0	0 (AVE)	Laser Dose (J/cm2)	HS201	0J	1.88J	3.75J	7.5J	15J	30J
0	1.75	1.569	1.6595	1.844	1.726	1.785	1.691	1.77	1.7305	1.822	1.896	1.859	1.655	1.87	1.7625	1.644	1.639	1.6415		0	1.6415	1.7625	1.859	1.7305	1.785	1.6595
0.003	1.674	1.39	1.532	1.744	1.657	1.7005	1.635	1.672	1.6535	1.629	1.793	1.711	1.671	1.688	1.6795	1.579	1.617	1.598		0.003	1.598	1.6795	1.711	1.6535	1.7005	1.532
0.01	1.304	1.264	1.284	1.548	1.304	1.426	1.476	1.627	1.5515	1.816	1.779	1.7975	1.783	1.752	1.7675	1.725	1.699	1.712		0.01	1.712	1.7675	1.7975	1.5515	1.426	1.284
0.03	0.879	0.654	0.7665	0.936	0.867	0.9015	1.37	1.409	1.3895	1.549	1.607	1.578	1.748	1.652	1.7	1.616	1.671	1.6435		0.03	1.6435	1.7	1.578	1.3895	0.9015	0.7665
0.1	0.546	0.496	0.521	0.67	0.437	0.5535	0.686	0.837	0.7615	1.18	1.232	1.206	1.514	1.736	1.625	1.738	1.698	1.718		0.1	1.718	1.625	1.206	0.7615	0.5535	0.521
0.3	0.4	0.362	0.381	0.536	0.473	0.5045	0.672	0.699	0.6855	0.891	0.862	0.8765	1.463	1.435	1.449	1.648	1.761	1.7045		0.3	1.7045	1.449	0.8765	0.6855	0.5045	0.381
1	0.357	0.403	0.38	0.603	0.475	0.539	0.629	0.648	0.6385	0.875	0.833	0.854	1.237	1.236	1.2365	1.588	1.692	1.64		1	1.64	1.2365	0.854	0.6385	0.539	0.38
3	0.25	0.371	0.3105	0.298	0.284	0.291	0.608	0.585	0.5965	0.771	0.676	0.7235	1.218	1.07	1.144	1.615	1.554	1.5845		3	1.5845	1.144	0.7235	0.5965	0.291	0.3105

## Sheet: Figure 2b
% Annexin V +	No PS 0J	No PS 3.75J	No PS 7.5J	No PS 15J	HS201 0J	HS201 3.75J	HS201 7.5J	HS201 15J	VP 0J	VP 3.75J	VP 7.5J	VP 15J
0h	5.23	4.99	4.68	4.86	4.86	7.62	7.25	11.36	7.06	7.21	8.32	9.72
1h	5.77	6.29	5.86	5.64	7.61	20.91	22.51	28.06	6.65	18.73	25.27	22.19
2h	5.89	6.43	5.53	7.39	7.11	42.53	31.34	40.27	7.89	28.5	43.53	42.66
4h	6.55	7.42	6.99	6.89	8.24	39.77	47.42	54.76	8.17	28.32	55.3	59.03
24h	3.56	3.12	3.78	3.69	3.32	89.5	91.4	92.4	2.46	69.7	86.1	92.8

## Sheet: Figure 2c
% Annexin V +	No PS	HS201 0.03μM	HS201 0.1μM	HS201 0.3μM	HS201 1.0μM	HS201 3.0μM	VP 0.03μM	VP 0.1μM	VP 0.3μM	VP 1.0μM	VP 3.0μM
0h	4.86	6.12	8.49	8.19	11.36	13.08	7.83	7.1	8.63	9.72	12.17
1h	5.64	7.77	24.39	24.6	28.06	28.37	6.13	6.05	19.75	22.19	32.38
2h	7.39	15.15	38.75	30.09	40.27	50.46	7.21	8.7	24.41	42.66	51.4
4h	6.89	11.64	22.93	34.92	54.76	54.82	6.34	8.07	32.54	59.03	62.79
24h	3.69	41.7	78.85	86.62	95.02	98.31	23.85	66.8	85.19	91.64	97.37

## Sheet: Figure 2d
0 hour	HS201				VP				No Treatment
Laser Dose (J/cm2)	well 1	well 2	well 3	well 4	well 1	well 2	well 3	well 4	well 1	well 2	well 3	well 4
0	1.08633	1.04884	0.960039	0.904785	0.943437	1.09806	1.00983	0.948679	0.942429	0.940493	1.07595	1.04112
7.5	0.526887	0.516034	0.479526	0.547607	0.369513	0.41057	0.337192	0.346801	0.879536	0.834059	1.01887	1.09821
30	0.320671	0.396645	0.291071	0.353231	0.2114	0.259445	0.179078	0.241101	0.851476	0.972424	0.953072	0.998549
120	0.199309	0.183522	0.169709	0.222003	0.15724	0.133654	0.130159	0.124918	0.820513	0.886309	0.564103	0.837929
3 hours	HS201				VP				No Treatment
Laser Dose (J/cm2)	well 1	well 2	well 3	well 4	well 1	well 2	well 3	well 4	well 1	well 2	well 3	well 4
0	1.09031	1.0445	0.942408	0.922775	1.08021	0.935829	1.00535	0.97861	0.930285	0.931414	1.12673	1.01157
7.5	0.599476	0.76178	0.477749	0.632199	0.717647	0.754011	0.719786	0.796791	0.839966	1.00367	1.0206	1.10979
30	0.367801	0.430628	0.38089	0.422775	0.487701	0.588235	0.477005	0.561497	0.749647	1.0127	1.07705	1.11544
120	0.291885	0.311518	0.303665	0.354712	0.335829	0.366845	0.312299	0.354011	0.741744	0.762066	0.909963	1.05109
6 hours	HS201				VP				No Treatment
Laser Dose (J/cm2)	well 1	well 2	well 3	well 4	well 1	well 2	well 3	well 4	well 1	well 2	well 3	well 4
0	1.01368	0.878224	1.12223	0.985871	1.22095	1.05237	0.920698	0.805985	0.93578	0.981112	1.07609	1.00702
7.5	0.769679	0.804665	0.811841	0.827091	1.09526	1.24588	0.83591	0.993516	0.840799	0.906638	1.23475	1.31247
30	0.787621	0.718547	0.703297	0.611796	1.00648	1.11621	1.24389	0.880798	1.2639	1.02213	1.21533	1.01457
120	0.470061	0.579502	0.379457	0.570532	0.644389	0.820948	0.602494	0.766085	0.643281	0.820291	0.868861	0.946573

## Sheet: Figure 3b
MFI	HS201					VP
Time after Injection (h)	mouse 1	mouse 2	mouse 3	mouse 4	mouse 5	mouse 1	mouse 2	mouse 3	mouse 4	mouse 5
0	0.069	0.073	0.075	0.075	0.089	0.093	0.075	0.084	0.083	0.077
0.1	0.365	0.364	0.396	0.287	0.342	0.486	0.488	0.513	0.398	0.25
3	0.547	0.52	0.579	0.405	0.481	0.467	0.501	0.474	0.474	0.333
6	0.678	0.622	0.745	0.53	0.578	0.469	0.441	0.487	0.426	0.321
12	0.717	0.7	0.895	0.705	0.667	0.364	0.326	0.347	0.323	0.277
24	0.579	0.665	0.852	0.645	0.545	0.231	0.215	0.197	0.238	0.188
48	0.497			0.522	0.456			0.135	0.172	0.13
96	0.224			0.247	0.253			0.092	0.108	0.119
168	0.144			0.153	0.142			0.09	0.092	0.116
Tumor:Background Ratio	HS201					VP
Time after Injection (h)	mouse 1	mouse 2	mouse 3	mouse 4	mouse 5	mouse 1	mouse 2	mouse 3	mouse 4	mouse 5
0	0.551291	0.53691	0.571164	0.573711	0.559915	0.759262	0.731757	0.604448	0.779194	0.695942
0.1	0.929797	0.938522	1.08917	0.789963	1.05034	0.923215	1.10078	1.43964	0.899162	1.04288
3	1.82381	1.58488	1.73495	1.44316	1.49982	1.0443	1.41722	1.28812	1.13525	1.1347
6	2.39265	2.0163	2.26592	1.79948	1.9224	1.14519	1.60774	1.51381	1.34085	1.17021
12	2.31373	2.54701	3.25237	2.19075	2.18795	1.48832	1.87458	1.48519	1.6017	1.48005
24	1.84635	2.06929	2.78566	2.29678	1.77875	1.32251	1.59414	1.25662	1.537	1.20565
48	2.13294			2.13221	1.75016			0.99627	1.50068	1.03254
96	1.47756			1.74993	1.34131			0.824107	1.02843	1.02468
168	1.17973			1.39155	1.21688			1.07177	0.964162	1.30514

## Sheet: Figure 3c
Surface		Total/Area		Cut Surface		Total/Area
Control	mouse-11	0.0237935		Control	mouse-11	0.0218515
	mouse-12	0.0353846			mouse-12	0.036958
	mouse-3	0.0306133			mouse-3	0.035453
VP	mouse-1	0.192061		VP	mouse-1	0.197027
	mouse-2	0.16869			mouse-2	0.148707
	mouse-3	0.0977228			mouse-3	0.0897921
	mouse-4	0.106			mouse-4	0.10535
	mouse-5	0.116906			mouse-5	0.0930712
HS201	mouse-7	0.269293		HS201	mouse-7	0.24551
	mouse-8	0.432388			mouse-8	0.279976
	mouse-3	0.231575			mouse-3	0.22538
	mouse-4	0.358103			mouse-4	0.301192
	mouse-5	0.2409			mouse-5	0.208098

[truncated: 17 more sheets: Figure 3d, Figure 4b, Figure 4c, Figure 4d, Figure 5a, Figure 5c, Figure 6b, Figure 6c, Figure 6d, Figure 7a, Figure 7b, Figure 7c, Figure 7d, Figure 8a, Figure 8b, Figure 8c, Figure 8d]
